# Supplementary material for: Daily Vinegar Ingestion Improves Depression and Enhances Niacin Metabolism in Overweight Adults: A Randomized Controlled Trial
Source: Nutrients. 2024 Jul 18;16(14):2305. doi: 10.3390/nu16142305 (PMC11280469; doi:10.3390/nu16142305)
Supplement: Supplementary file 1 [file nutrients-16-02305-s001.zip]

Archive with 1 entries (1 files):
- nutrients-3066347-supplementary.pdf
